# Supplementary material for: The Impact of Socioeconomic Factors on Cognitive Ability in Community-Dwelling Older Adults: Mediating Effect of Social Participation and Social Support
Source: Healthcare (Basel). 2025 Mar 4;13(5):551. doi: 10.3390/healthcare13050551 (PMC11899233; doi:10.3390/healthcare13050551)
Supplement: Supplementary file 1 [file healthcare-13-00551-s001.zip]

Archive with 1 entries (1 files):
- healthcare-3487306-supplementary.pdf
